# Supplementary material for: Understanding Mental Health Issues in Different Subdomains of Social Networking Services: Computational Analysis of Text-Based Reddit Posts
Source: J Med Internet Res. 2023 Nov 30;25:e49074. doi: 10.2196/49074 (PMC10722371; doi:10.2196/49074)
Supplement: Multimedia Appendix 1 [file jmir_v25i1e49074_app1.xlsx]

## Sheet: anova_stats
variable	f_stats	p_val	cohen_f	Anxiety(M,SD)	BPD(M,SD)	autism(M,SD)	bipolar(M,SD)	depression(M,SD)	mentalhealth(M,SD)	schizophrenia(M,SD)
WC	920.724	0	0.131754	[174.31, 177.15]	[211.74, 220.91]	[162.19, 179.66]	[155.68, 177.72]	[190.78, 224.46]	[230.86, 260.2]	[145.93, 205.61]
Analytic	2712.72	0	0.198472	[30.57, 21.75]	[22.92, 19.23]	[33.59, 25.06]	[32.77, 23.51]	[23.11, 20.4]	[27.38, 22.36]	[33.6, 25.73]
Clout	3666.76	0	0.249699	[21.84, 22.58]	[27.91, 24.8]	[38.19, 29.36]	[26.09, 25.8]	[19.05, 23.09]	[25.49, 27.07]	[34.98, 30.31]
Authentic	3050.38	0	0.25432	[83.67, 23.29]	[79.9, 23.97]	[64.84, 32.81]	[79.64, 26.61]	[83.66, 23.63]	[78.16, 28.86]	[69.38, 32.87]
Tone	3948.41	0	0.271829	[13.41, 23.19]	[25.13, 29.97]	[40.22, 34.43]	[28.67, 31.3]	[21.31, 28.37]	[23.09, 29.01]	[32.92, 32.81]
WPS	177.88	4.57251e-227	0.0550109	[19.14, 15.85]	[19.38, 14.93]	[19.81, 14.98]	[16.66, 12.75]	[20.38, 34.35]	[21.67, 29.08]	[18.16, 23.67]
Sixltr	4398.21	0	0.224642	[15.96, 5.16]	[14.85, 4.57]	[16.77, 5.78]	[16.64, 5.89]	[13.54, 4.99]	[15.14, 5.29]	[17.24, 6.95]
Dic	7623.17	0	0.337596	[92.95, 4.64]	[92.73, 4.24]	[88.44, 8.67]	[90.02, 6.27]	[94.28, 4.69]	[92.53, 6.26]	[89.84, 8.23]
function	3698.22	0	0.234013	[57.23, 6.2]	[59.88, 5.48]	[55.87, 8.86]	[56.14, 7.16]	[59.8, 6.25]	[58.35, 7.63]	[56.01, 8.67]
pronoun	3705.14	0	0.222332	[19.11, 4.52]	[21.37, 4.53]	[18.47, 5.34]	[18.57, 4.91]	[21.19, 5.01]	[20.14, 5.09]	[18.99, 5.93]
ppron	4443.62	0	0.24277	[12.52, 3.86]	[14.72, 4.23]	[11.88, 4.43]	[12.32, 4.21]	[14.58, 4.42]	[13.64, 4.31]	[12.37, 5.03]
i	4982.71	0	0.25819	[10.47, 3.91]	[10.9, 3.92]	[8.47, 4.44]	[9.81, 4.27]	[12.18, 4.62]	[10.86, 4.61]	[8.93, 4.97]
we	526.901	0	0.09227	[0.21, 0.68]	[0.43, 0.91]	[0.36, 0.96]	[0.23, 0.78]	[0.23, 0.76]	[0.3, 0.84]	[0.26, 0.96]
you	524.937	0	0.120672	[0.81, 1.88]	[0.96, 2.0]	[1.24, 2.22]	[1.18, 2.38]	[0.81, 2.02]	[0.8, 1.95]	[1.49, 2.86]
shehe	1843.8	0	0.172763	[0.54, 1.45]	[1.64, 2.52]	[1.04, 2.22]	[0.61, 1.61]	[0.77, 1.81]	[1.05, 2.24]	[0.89, 2.27]
they	585.213	0	0.114305	[0.49, 1.0]	[0.8, 1.37]	[0.78, 1.34]	[0.47, 1.01]	[0.59, 1.14]	[0.63, 1.14]	[0.81, 1.58]
ipron	78.5112	1.60869e-98	0.0399898	[6.58, 3.02]	[6.64, 2.75]	[6.57, 3.32]	[6.24, 3.23]	[6.6, 3.23]	[6.5, 3.02]	[6.61, 3.81]
article	596.933	0	0.0905765	[4.32, 2.23]	[3.96, 1.97]	[4.55, 2.57]	[4.33, 2.43]	[3.94, 2.27]	[4.12, 2.12]	[4.3, 2.8]
prep	122.352	3.50557e-155	0.0548997	[12.62, 3.43]	[12.61, 3.02]	[12.11, 3.8]	[12.45, 3.67]	[12.4, 3.62]	[12.55, 3.31]	[12.15, 4.17]
auxverb	310.611	0	0.0502368	[6.79, 2.96]	[7.13, 2.75]	[6.36, 3.24]	[6.5, 3.17]	[7.37, 3.41]	[6.72, 2.99]	[6.02, 3.49]
adverb	1128.52	0	0.132933	[8.0, 2.76]	[8.35, 2.63]	[7.78, 3.1]	[7.62, 3.02]	[7.49, 2.93]	[7.83, 2.75]	[7.19, 3.36]
conj	761.133	0	0.119109	[2.2, 1.67]	[2.64, 1.7]	[2.09, 1.76]	[2.15, 1.83]	[3.31, 2.3]	[2.67, 1.88]	[2.15, 2.13]
negate	4732.03	0	0.200419	[20.06, 4.25]	[20.44, 3.95]	[19.02, 4.98]	[19.98, 4.73]	[21.62, 4.77]	[20.38, 4.63]	[19.92, 5.39]
verb	2472.17	0	0.153932	[4.93, 2.66]	[4.6, 2.29]	[4.42, 2.79]	[4.56, 2.77]	[4.75, 2.86]	[4.73, 2.55]	[4.17, 3.02]
adj	253.051	0	0.0846198	[1.22, 1.49]	[0.98, 1.18]	[1.09, 1.66]	[1.41, 1.75]	[1.12, 1.45]	[1.14, 1.52]	[1.2, 2.2]
compare	52.4214	6.62413e-65	0.0275275	[8.13, 3.82]	[7.16, 3.16]	[5.61, 3.57]	[6.32, 3.72]	[7.91, 4.07]	[6.92, 3.45]	[5.47, 3.83]
interrog	283.303	0	0.070449	[2.36, 2.14]	[2.86, 2.11]	[3.03, 2.92]	[2.65, 2.54]	[2.9, 2.44]	[2.67, 2.29]	[2.54, 2.79]
number	334.881	0	0.0825559	[5.69, 3.46]	[4.11, 2.69]	[2.48, 2.46]	[3.46, 2.94]	[4.9, 3.55]	[4.11, 2.86]	[2.83, 2.84]
quant	32.3233	3.76815e-39	0.0304489	[2.97, 2.36]	[0.85, 1.09]	[0.7, 1.18]	[0.79, 1.28]	[0.65, 1.08]	[1.03, 1.41]	[0.76, 1.4]
affect	3421.54	0	0.250653	[0.84, 1.46]	[1.13, 1.58]	[0.57, 1.25]	[0.76, 1.5]	[1.28, 2.18]	[0.87, 1.43]	[0.62, 1.37]
posemo	599.28	0	0.0887338	[0.68, 1.09]	[1.05, 1.31]	[0.45, 0.93]	[1.01, 1.6]	[1.88, 2.14]	[1.11, 1.47]	[0.56, 1.22]
negemo	5738.29	0	0.313052	[6.49, 4.72]	[9.7, 5.1]	[9.84, 5.54]	[6.94, 5.09]	[7.49, 5.29]	[8.21, 5.43]	[8.78, 6.25]
anx	25387	0	0.458042	[0.27, 0.73]	[0.3, 0.79]	[0.5, 1.1]	[0.29, 0.81]	[0.48, 0.98]	[0.52, 1.04]	[0.33, 0.94]
anger	1504.27	0	0.134404	[0.32, 0.73]	[0.61, 0.95]	[0.42, 0.99]	[0.32, 0.81]	[0.51, 0.96]	[0.42, 0.8]	[0.37, 1.08]
sad	7566.71	0	0.25075	[0.4, 1.25]	[0.83, 1.93]	[0.63, 1.64]	[0.42, 1.31]	[0.65, 1.64]	[0.8, 1.93]	[0.52, 1.71]
social	2979.56	0	0.227588	[15.34, 4.94]	[16.69, 4.71]	[16.29, 5.79]	[15.22, 5.35]	[16.23, 5.33]	[16.02, 5.16]	[15.38, 6.11]
family	943.314	0	0.110183	[3.41, 2.25]	[3.97, 2.22]	[3.85, 2.67]	[3.59, 2.52]	[3.62, 2.47]	[3.76, 2.34]	[3.68, 2.88]
friend	764.005	0	0.106239	[2.03, 1.71]	[2.17, 1.57]	[2.1, 1.9]	[2.04, 1.91]	[2.04, 1.84]	[2.08, 1.77]	[2.01, 2.27]
female	615.789	0	0.0959397	[1.76, 1.6]	[2.03, 1.6]	[2.01, 1.84]	[1.8, 1.77]	[2.29, 2.14]	[2.11, 1.78]	[1.84, 2.04]
male	1441.93	0	0.15287	[4.16, 2.76]	[3.93, 2.51]	[4.63, 3.01]	[4.04, 2.95]	[3.57, 2.6]	[3.95, 2.6]	[4.4, 3.45]
cogproc	567.368	0	0.100132	[1.64, 1.49]	[1.88, 1.47]	[1.5, 1.5]	[1.57, 1.59]	[2.15, 1.92]	[1.74, 1.5]	[1.54, 1.84]
insight	325.425	0	0.0699673	[4.32, 2.44]	[4.66, 2.37]	[4.61, 2.82]	[4.22, 2.67]	[4.32, 2.55]	[4.37, 2.41]	[4.21, 2.99]
cause	43.9607	4.85165e-54	0.0290902	[2.93, 2.48]	[2.9, 2.02]	[3.12, 2.85]	[2.69, 2.45]	[2.85, 2.36]	[2.81, 2.21]	[3.79, 3.61]
discrep	932.962	0	0.0922509	[0.51, 1.0]	[0.56, 0.93]	[0.88, 1.62]	[0.55, 1.14]	[0.56, 1.01]	[0.63, 1.1]	[0.93, 1.81]
tentat	1056.46	0	0.117319	[0.51, 1.1]	[0.56, 0.92]	[0.95, 1.71]	[0.5, 1.17]	[0.48, 1.01]	[0.58, 1.08]	[1.21, 2.39]
certain	1666.65	0	0.125201	[1.64, 1.94]	[1.59, 1.56]	[1.0, 1.59]	[1.27, 1.64]	[1.68, 1.92]	[1.42, 1.64]	[1.03, 1.7]
differ	183.364	3.61675e-234	0.064907	[3.88, 3.71]	[2.57, 2.21]	[2.25, 2.72]	[4.05, 3.3]	[3.17, 3.05]	[2.97, 2.61]	[4.12, 3.62]
percept	360.631	0	0.141485	[1.42, 2.19]	[0.51, 0.9]	[0.62, 1.44]	[0.78, 1.49]	[0.74, 1.34]	[0.66, 1.16]	[0.74, 1.53]
see	665.905	0	0.144831	[1.95, 2.4]	[1.39, 1.62]	[1.08, 1.7]	[2.57, 2.6]	[1.7, 2.06]	[1.81, 2.04]	[2.83, 3.1]
hear	1324.48	0	0.22586	[0.11, 0.81]	[0.26, 0.86]	[0.06, 0.48]	[0.23, 0.89]	[0.34, 1.28]	[0.17, 0.77]	[0.14, 0.74]
feel	1049.94	0	0.144906	[0.43, 1.33]	[0.24, 0.78]	[0.4, 1.55]	[0.51, 1.5]	[0.32, 1.03]	[0.3, 0.94]	[0.42, 1.47]
bio	2167.17	0	0.222791	[7.02, 3.29]	[7.01, 3.09]	[6.4, 3.67]	[6.54, 3.49]	[6.91, 3.46]	[6.96, 3.34]	[6.34, 4.05]
body	2828.35	0	0.182538	[1.46, 1.89]	[2.31, 2.14]	[2.08, 2.38]	[1.4, 1.91]	[1.83, 2.12]	[1.99, 2.19]	[1.62, 2.47]
health	2188.67	0	0.264586	[1.44, 1.57]	[1.4, 1.36]	[1.18, 1.49]	[1.52, 1.75]	[1.64, 1.72]	[1.45, 1.53]	[1.39, 1.93]
sexual	713.512	0	0.084343	[2.29, 1.9]	[1.84, 1.49]	[1.83, 1.86]	[1.84, 1.81]	[1.97, 1.89]	[2.09, 1.84]	[1.77, 2.01]
ingest	311.244	0	0.0738426	[1.67, 1.62]	[1.39, 1.33]	[1.3, 1.51]	[1.77, 1.86]	[1.58, 1.67]	[1.47, 1.46]	[1.57, 2.05]
drives	249.025	3.24616e-319	0.0816669	[0.91, 1.18]	[0.78, 0.94]	[0.61, 1.03]	[0.73, 1.15]	[0.84, 1.2]	[0.87, 1.1]	[0.72, 1.28]
affiliation	1192.86	0	0.146977	[14.06, 4.51]	[14.47, 4.33]	[13.66, 4.69]	[13.88, 4.84]	[15.98, 5.21]	[14.67, 4.8]	[14.15, 5.45]
achieve	493.081	0	0.0797199	[13.98, 5.1]	[12.65, 4.39]	[10.74, 4.95]	[13.61, 5.38]	[13.08, 5.13]	[12.62, 4.73]	[12.04, 5.85]
power	535.083	0	0.0928637	[1.88, 1.71]	[1.59, 1.35]	[1.3, 1.53]	[1.67, 1.68]	[1.67, 1.6]	[1.6, 1.46]	[1.49, 1.75]
reward	436.743	0	0.093613	[5.53, 2.85]	[5.35, 2.49]	[4.9, 2.95]	[5.52, 3.01]	[5.38, 2.95]	[5.29, 2.67]	[5.18, 3.42]
risk	349.861	0	0.0828076	[6.78, 3.51]	[5.86, 2.97]	[4.59, 3.19]	[6.61, 3.8]	[6.25, 3.52]	[5.88, 3.21]	[5.51, 3.96]
focuspast	348.408	0	0.0852413	[1.61, 2.13]	[1.06, 1.53]	[1.86, 2.49]	[1.5, 2.1]	[1.43, 1.91]	[1.55, 1.97]	[1.36, 2.22]
focuspresent	2626.96	0	0.143282	[0.69, 1.38]	[0.55, 1.06]	[1.06, 2.0]	[0.71, 1.56]	[0.7, 1.28]	[0.75, 1.36]	[0.96, 2.11]
focusfuture	839.379	0	0.0964866	[0.34, 0.77]	[0.24, 0.58]	[0.29, 0.82]	[0.29, 0.76]	[0.41, 0.83]	[0.37, 0.74]	[0.34, 0.93]
relativ	1839.06	0	0.195692	[0.22, 0.68]	[0.23, 0.68]	[0.27, 0.85]	[0.35, 1.08]	[0.3, 0.79]	[0.29, 0.78]	[0.24, 0.84]
motion	586.191	0	0.104358	[0.09, 0.41]	[0.09, 0.37]	[0.07, 0.49]	[0.12, 0.62]	[0.12, 0.56]	[0.1, 0.47]	[0.27, 1.19]
space	217.322	3.76558e-278	0.0703526	[0.15, 0.58]	[0.21, 0.6]	[0.06, 0.38]	[0.18, 0.66]	[0.58, 1.35]	[0.32, 0.94]	[0.19, 0.74]
time	1860.99	0	0.19727	[0.36, 0.94]	[0.42, 0.92]	[0.72, 1.98]	[0.43, 1.23]	[0.38, 1.2]	[0.48, 1.3]	[0.56, 2.03]
work	608.927	0	0.113582	[0.12, 0.43]	[0.13, 0.41]	[0.14, 0.52]	[0.13, 0.55]	[0.14, 0.6]	[0.12, 0.58]	[0.1, 0.48]
leisure	478.99	0	0.114958	[0.13, 0.42]	[0.12, 0.39]	[0.12, 0.69]	[0.15, 0.55]	[0.11, 0.56]	[0.1, 0.37]	[0.13, 1.15]
home	416.982	0	0.06782	[0.06, 0.3]	[0.09, 0.3]	[0.06, 0.28]	[0.07, 0.3]	[0.09, 0.4]	[0.07, 0.33]	[0.06, 0.3]
money	167.906	3.7784e-214	0.0509297	[15.19, 6.32]	[15.8, 6.45]	[17.54, 10.92]	[16.81, 8.02]	[16.05, 22.73]	[16.16, 8.73]	[16.58, 9.64]
relig	249.941	2.1126e-320	0.119377	[5.25, 3.32]	[5.53, 3.47]	[4.73, 3.16]	[5.79, 4.01]	[6.44, 19.61]	[5.48, 4.04]	[5.63, 4.57]
death	2839.51	0	0.149909	[2.69, 2.35]	[2.74, 2.23]	[2.86, 2.52]	[2.61, 2.46]	[2.9, 2.71]	[2.94, 2.49]	[2.44, 2.66]
informal	461.072	0	0.0569045	[0.11, 0.62]	[0.13, 0.6]	[0.17, 1.02]	[0.16, 0.84]	[0.11, 0.66]	[0.13, 0.65]	[0.21, 1.11]
swear	1485.81	0	0.112547	[1.31, 2.12]	[1.13, 1.77]	[1.7, 2.39]	[1.72, 2.63]	[0.79, 1.88]	[1.0, 1.85]	[2.03, 3.37]
netspeak	409.266	0	0.0933622	[0.29, 1.45]	[0.22, 1.24]	[0.4, 2.52]	[0.37, 2.42]	[0.13, 3.19]	[0.18, 1.23]	[0.28, 1.62]
assent	17.1717	5.87858e-20	0.0202614	[0.28, 1.07]	[0.26, 1.11]	[0.46, 1.95]	[0.31, 1.13]	[0.21, 4.31]	[0.43, 2.17]	[0.31, 1.48]
nonflu	52.5123	5.0617e-65	0.0281529	[0.31, 1.03]	[0.5, 1.18]	[0.65, 1.65]	[0.38, 1.26]	[0.36, 1.15]	[0.37, 1.03]	[0.44, 1.37]
filler	66.464	5.54768e-83	0.0307222	[3.61, 2.55]	[3.97, 2.49]	[3.28, 2.6]	[3.76, 2.73]	[4.25, 3.06]	[3.69, 2.68]	[3.13, 2.91]
AllPunc	105.387	3.06245e-133	0.0446518	[0.6, 2.13]	[0.62, 2.5]	[1.92, 5.95]	[0.81, 3.17]	[0.41, 2.3]	[1.1, 4.12]	[1.27, 4.41]
Period	153.154	4.76454e-195	0.0378809
Comma	183.882	7.70602e-235	0.0649864
Colon	306.845	0	0.0683828
SemiC	93.3387	1.14475e-117	0.050127
QMark	2234.96	0	0.198438
Exclam	113.979	2.37581e-144	0.0382002
Dash	71.0316	7.17353e-89	0.028286
Quote	405.385	0	0.0899146
Apostro	1094.2	0	0.125102
Parenth	1318.77	0	0.133963
OtherP	1336.03	0	0.15039

## Sheet: t-test_stats(internal compare)
variable	t_stats	pval	choen_d	pair
Analytic	-17.592	1.10705e-68	1.10705e-68	('depression', 'Anxiety')
Clout	-8.19248	2.73373e-16	2.73373e-16	('depression', 'Anxiety')
Tone	25.1832	1.70144e-137	1.70144e-137	('depression', 'Anxiety')
Sixltr	-27.5499	1.35041e-163	1.35041e-163	('depression', 'Anxiety')
Dic	18.8667	1.29085e-78	1.29085e-78	('depression', 'Anxiety')
function	22.6448	6.34428e-112	6.34428e-112	('depression', 'Anxiety')
pronoun	18.6958	3.02704e-77	3.02704e-77	('depression', 'Anxiety')
ppron	21.4805	4.76807e-101	4.76807e-101	('depression', 'Anxiety')
i	18.4807	1.54368e-75	1.54368e-75	('depression', 'Anxiety')
they	3.54847	0.000388493	0.000388493	('depression', 'Anxiety')
article	-8.62507	6.94558e-18	6.94558e-18	('depression', 'Anxiety')
auxverb	10.76	6.4549e-27	6.4549e-27	('depression', 'Anxiety')
adverb	12.2769	1.67115e-34	1.67115e-34	('depression', 'Anxiety')
conj	-15.7856	9.47556e-56	9.47556e-56	('depression', 'Anxiety')
negate	34.8548	2.11139e-257	2.11139e-257	('depression', 'Anxiety')
verb	23.9257	1.64167e-124	1.64167e-124	('depression', 'Anxiety')
compare	4.06482	4.82795e-05	4.82795e-05	('depression', 'Anxiety')
number	-3.49193	0.000480735	0.000480735	('depression', 'Anxiety')
quant	4.46917	7.90157e-06	7.90157e-06	('depression', 'Anxiety')
posemo	21.1551	4.18214e-98	4.18214e-98	('depression', 'Anxiety')
negemo	-16.0287	2.06596e-57	2.06596e-57	('depression', 'Anxiety')
anx	-96.5513	0	0	('depression', 'Anxiety')
anger	17.0103	2.26553e-64	2.26553e-64	('depression', 'Anxiety')
sad	52.9429	0	0	('depression', 'Anxiety')
social	6.45146	1.13683e-10	1.13683e-10	('depression', 'Anxiety')
family	13.0464	1.00941e-38	1.00941e-38	('depression', 'Anxiety')
friend	6.25332	4.11127e-10	4.11127e-10	('depression', 'Anxiety')
female	5.20235	1.99003e-07	1.99003e-07	('depression', 'Anxiety')
cogproc	13.4381	5.77082e-41	5.77082e-41	('depression', 'Anxiety')
insight	6.84929	7.66829e-12	7.66829e-12	('depression', 'Anxiety')
discrep	19.6023	1.1937e-84	1.1937e-84	('depression', 'Anxiety')
tentat	-12.1007	1.42651e-33	1.42651e-33	('depression', 'Anxiety')
certain	22.9358	9.99707e-115	9.99707e-115	('depression', 'Anxiety')
see	4.61117	4.03235e-06	4.03235e-06	('depression', 'Anxiety')
hear	-3.92975	8.5361e-05	8.5361e-05	('depression', 'Anxiety')
feel	5.65848	1.55113e-08	1.55113e-08	('depression', 'Anxiety')
bio	-4.03453	5.49445e-05	5.49445e-05	('depression', 'Anxiety')
body	-21.929	3.57361e-105	3.57361e-105	('depression', 'Anxiety')
sexual	15.1295	2.18595e-51	2.18595e-51	('depression', 'Anxiety')
ingest	-3.72341	0.000197165	0.000197165	('depression', 'Anxiety')
drives	-4.043	5.29981e-05	5.29981e-05	('depression', 'Anxiety')
affiliation	5.91839	3.31174e-09	3.31174e-09	('depression', 'Anxiety')
achieve	11.6467	3.1087e-31	3.1087e-31	('depression', 'Anxiety')
power	-13.1274	3.51202e-39	3.51202e-39	('depression', 'Anxiety')
risk	-6.72887	1.76285e-11	1.76285e-11	('depression', 'Anxiety')
focuspast	-5.00965	5.50606e-07	5.50606e-07	('depression', 'Anxiety')
focuspresent	24.9221	9.50053e-135	9.50053e-135	('depression', 'Anxiety')
focusfuture	5.07346	3.94646e-07	3.94646e-07	('depression', 'Anxiety')
relativ	-10.8126	3.65553e-27	3.65553e-27	('depression', 'Anxiety')
motion	-10.3945	3.10929e-25	3.10929e-25	('depression', 'Anxiety')
time	-8.99218	2.66649e-19	2.66649e-19	('depression', 'Anxiety')
work	-6.83761	8.31852e-12	8.31852e-12	('depression', 'Anxiety')
home	6.50163	8.16053e-11	8.16053e-11	('depression', 'Anxiety')
money	5.47872	4.34317e-08	4.34317e-08	('depression', 'Anxiety')
relig	4.405	1.06413e-05	1.06413e-05	('depression', 'Anxiety')
death	30.0147	4.77888e-193	4.77888e-193	('depression', 'Anxiety')
informal	11.3173	1.36542e-29	1.36542e-29	('depression', 'Anxiety')
swear	18.7241	1.80006e-77	1.80006e-77	('depression', 'Anxiety')
netspeak	-4.45089	8.60417e-06	8.60417e-06	('depression', 'Anxiety')
AllPunc	10.016	1.50094e-23	1.50094e-23	('depression', 'Anxiety')
Period	21.9951	8.67258e-106	8.67258e-106	('depression', 'Anxiety')
Comma	6.28169	3.42808e-10	3.42808e-10	('depression', 'Anxiety')
Colon	-3.7273	0.000194151	0.000194151	('depression', 'Anxiety')
QMark	-17.5332	3.06093e-68	3.06093e-68	('depression', 'Anxiety')
Exclam	-3.63824	0.000275294	0.000275294	('depression', 'Anxiety')
Dash	-4.24548	2.19255e-05	2.19255e-05	('depression', 'Anxiety')
Quote	4.95359	7.3536e-07	7.3536e-07	('depression', 'Anxiety')
Apostro	14.7365	7.37125e-49	7.37125e-49	('depression', 'Anxiety')
Parenth	-12.4087	3.29627e-35	3.29627e-35	('depression', 'Anxiety')
OtherP	-6.33886	2.37131e-10	2.37131e-10	('depression', 'Anxiety')
WC	-9.90761	4.73621e-23	4.73621e-23	('depression', 'mentalhealth')
Analytic	-6.53994	6.40615e-11	6.40615e-11	('depression', 'mentalhealth')
Clout	-7.20064	6.35367e-13	6.35367e-13	('depression', 'mentalhealth')
Authentic	4.23823	2.26987e-05	2.26987e-05	('depression', 'mentalhealth')
Sixltr	-10.9691	7.31181e-28	7.31181e-28	('depression', 'mentalhealth')
Dic	14.0601	1.51516e-44	1.51516e-44	('depression', 'mentalhealth')
function	6.9532	3.75736e-12	3.75736e-12	('depression', 'mentalhealth')
pronoun	6.64843	3.09167e-11	3.09167e-11	('depression', 'mentalhealth')
ppron	6.53074	6.81054e-11	6.81054e-11	('depression', 'mentalhealth')
i	8.12026	5.10867e-16	5.10867e-16	('depression', 'mentalhealth')
shehe	-5.60136	2.17391e-08	2.17391e-08	('depression', 'mentalhealth')
article	-3.29742	0.000978633	0.000978633	('depression', 'mentalhealth')
adverb	9.78705	1.5561e-22	1.5561e-22	('depression', 'mentalhealth')
conj	-7.79621	6.90918e-15	6.90918e-15	('depression', 'mentalhealth')
negate	14.1841	2.6848e-45	2.6848e-45	('depression', 'mentalhealth')
verb	12.8158	2.36069e-37	2.36069e-37	('depression', 'mentalhealth')
interrog	-4.85513	1.21834e-06	1.21834e-06	('depression', 'mentalhealth')
affect	14.8006	3.96089e-49	3.96089e-49	('depression', 'mentalhealth')
posemo	8.01059	1.2476e-15	1.2476e-15	('depression', 'mentalhealth')
negemo	11.7155	1.58008e-31	1.58008e-31	('depression', 'mentalhealth')
anx	-18.3712	2.3673e-74	2.3673e-74	('depression', 'mentalhealth')
anger	11.8015	5.77731e-32	5.77731e-32	('depression', 'mentalhealth')
sad	23.7186	1.48506e-121	1.48506e-121	('depression', 'mentalhealth')
social	-6.09408	1.13466e-09	1.13466e-09	('depression', 'mentalhealth')
friend	4.26622	2.00352e-05	2.00352e-05	('depression', 'mentalhealth')
female	-3.63981	0.000273994	0.000273994	('depression', 'mentalhealth')
insight	-3.60122	0.000318012	0.000318012	('depression', 'mentalhealth')
discrep	3.78306	0.00015567	0.00015567	('depression', 'mentalhealth')
tentat	-6.89937	5.48797e-12	5.48797e-12	('depression', 'mentalhealth')
certain	12.3129	1.25406e-34	1.25406e-34	('depression', 'mentalhealth')
hear	-5.04548	4.59049e-07	4.59049e-07	('depression', 'mentalhealth')
feel	7.26581	3.93926e-13	3.93926e-13	('depression', 'mentalhealth')
health	-4.6903	2.75837e-06	2.75837e-06	('depression', 'mentalhealth')
sexual	8.51823	1.81403e-17	1.81403e-17	('depression', 'mentalhealth')
achieve	8.0536	8.80248e-16	8.80248e-16	('depression', 'mentalhealth')
reward	5.30152	1.16895e-07	1.16895e-07	('depression', 'mentalhealth')
focuspresent	12.3751	5.84177e-35	5.84177e-35	('depression', 'mentalhealth')
focusfuture	8.89751	6.53168e-19	6.53168e-19	('depression', 'mentalhealth')
relativ	4.97175	6.7276e-07	6.7276e-07	('depression', 'mentalhealth')
time	5.89621	3.82035e-09	3.82035e-09	('depression', 'mentalhealth')
home	4.92778	8.4289e-07	8.4289e-07	('depression', 'mentalhealth')
death	15.1949	1.16444e-51	1.16444e-51	('depression', 'mentalhealth')
informal	7.18558	7.09113e-13	7.09113e-13	('depression', 'mentalhealth')
swear	13.3687	1.80222e-40	1.80222e-40	('depression', 'mentalhealth')
netspeak	-5.32402	1.03344e-07	1.03344e-07	('depression', 'mentalhealth')
QMark	-7.72953	1.16605e-14	1.16605e-14	('depression', 'mentalhealth')
Apostro	8.89195	6.86515e-19	6.86515e-19	('depression', 'mentalhealth')
Parenth	-10.6039	3.73976e-26	3.73976e-26	('depression', 'mentalhealth')
OtherP	-7.67343	1.80498e-14	1.80498e-14	('depression', 'mentalhealth')
Analytic	-8.62011	9.81304e-18	9.81304e-18	('depression', 'bipolar')
Clout	-6.90612	5.85062e-12	5.85062e-12	('depression', 'bipolar')
Authentic	3.99264	6.66272e-05	6.66272e-05	('depression', 'bipolar')
Tone	-6.98702	3.3229e-12	3.3229e-12	('depression', 'bipolar')
Sixltr	-12.7256	2.49309e-36	2.49309e-36	('depression', 'bipolar')
Dic	21.5444	5.19989e-97	5.19989e-97	('depression', 'bipolar')
function	12.8646	4.50082e-37	4.50082e-37	('depression', 'bipolar')
pronoun	11.9605	2.28594e-32	2.28594e-32	('depression', 'bipolar')
ppron	12.875	3.9579e-37	3.9579e-37	('depression', 'bipolar')
i	13.0881	2.76753e-38	2.76753e-38	('depression', 'bipolar')
you	-3.9777	7.09354e-05	7.09354e-05	('depression', 'bipolar')
adverb	7.12818	1.22017e-12	1.22017e-12	('depression', 'bipolar')
negate	14.8284	2.38879e-48	2.38879e-48	('depression', 'bipolar')
verb	9.09043	1.58162e-19	1.58162e-19	('depression', 'bipolar')
number	-3.61166	0.000308336	0.000308336	('depression', 'bipolar')
affect	9.6169	1.22233e-21	1.22233e-21	('depression', 'bipolar')
negemo	11.6296	1.00842e-30	1.00842e-30	('depression', 'bipolar')
anger	5.65476	1.68041e-08	1.68041e-08	('depression', 'bipolar')
sad	15.0887	5.99117e-50	5.99117e-50	('depression', 'bipolar')
family	5.97092	2.58477e-09	2.58477e-09	('depression', 'bipolar')
friend	5.06895	4.19895e-07	4.19895e-07	('depression', 'bipolar')
discrep	5.48932	4.30986e-08	4.30986e-08	('depression', 'bipolar')
tentat	-6.7892	1.31083e-11	1.31083e-11	('depression', 'bipolar')
certain	7.91767	3.18496e-15	3.18496e-15	('depression', 'bipolar')
feel	5.08357	3.89014e-07	3.89014e-07	('depression', 'bipolar')
bio	-6.88042	6.99354e-12	6.99354e-12	('depression', 'bipolar')
health	-8.25252	2.14224e-16	2.14224e-16	('depression', 'bipolar')
drives	4.6835	2.92292e-06	2.92292e-06	('depression', 'bipolar')
affiliation	4.14405	3.48974e-05	3.48974e-05	('depression', 'bipolar')
achieve	4.59407	4.49383e-06	4.49383e-06	('depression', 'bipolar')
focuspast	-4.08429	4.5161e-05	4.5161e-05	('depression', 'bipolar')
focuspresent	11.2234	9.21625e-29	9.21625e-29	('depression', 'bipolar')
focusfuture	3.45397	0.000558681	0.000558681	('depression', 'bipolar')
home	9.42865	7.16236e-21	7.16236e-21	('depression', 'bipolar')
death	12.7787	1.29921e-36	1.29921e-36	('depression', 'bipolar')
swear	3.3425	0.00083863	0.00083863	('depression', 'bipolar')
Period	3.93902	8.33464e-05	8.33464e-05	('depression', 'bipolar')
Colon	-4.13556	3.62063e-05	3.62063e-05	('depression', 'bipolar')
QMark	-13.5518	7.4125e-41	7.4125e-41	('depression', 'bipolar')
Exclam	-3.97195	7.26627e-05	7.26627e-05	('depression', 'bipolar')
Apostro	8.78933	2.27518e-18	2.27518e-18	('depression', 'bipolar')
Parenth	-5.88212	4.41497e-09	4.41497e-09	('depression', 'bipolar')
WC	-5.15272	2.6831e-07	2.6831e-07	('depression', 'BPD')
Analytic	4.7087	2.57196e-06	2.57196e-06	('depression', 'BPD')
Clout	-13.7328	4.97522e-42	4.97522e-42	('depression', 'BPD')
Authentic	3.68771	0.000229089	0.000229089	('depression', 'BPD')
Tone	-3.76756	0.000167068	0.000167068	('depression', 'BPD')
Dic	8.72826	3.6481e-18	3.6481e-18	('depression', 'BPD')
function	-5.74479	9.84289e-09	9.84289e-09	('depression', 'BPD')
pronoun	-9.20858	5.05274e-20	5.05274e-20	('depression', 'BPD')
ppron	-6.16313	7.78991e-10	7.78991e-10	('depression', 'BPD')
i	7.32795	2.77935e-13	2.77935e-13	('depression', 'BPD')
we	-8.48437	2.95063e-17	2.95063e-17	('depression', 'BPD')
you	-3.29511	0.000991846	0.000991846	('depression', 'BPD')
shehe	-16.1312	7.11918e-57	7.11918e-57	('depression', 'BPD')
they	-9.41968	7.19738e-21	7.19738e-21	('depression', 'BPD')
ipron	-5.71471	1.17366e-08	1.17366e-08	('depression', 'BPD')
auxverb	5.36314	8.61055e-08	8.61055e-08	('depression', 'BPD')
conj	-9.91209	6.50291e-23	6.50291e-23	('depression', 'BPD')
negate	8.88051	9.61802e-19	9.61802e-19	('depression', 'BPD')
verb	10.7064	2.0476e-26	2.0476e-26	('depression', 'BPD')
interrog	-6.4211	1.50041e-10	1.50041e-10	('depression', 'BPD')
number	3.92194	8.92166e-05	8.92166e-05	('depression', 'BPD')
affect	7.8879	3.8729e-15	3.8729e-15	('depression', 'BPD')
negemo	8.9917	3.58352e-19	3.58352e-19	('depression', 'BPD')
anx	-5.50793	3.84391e-08	3.84391e-08	('depression', 'BPD')
sad	19.5985	5.70317e-82	5.70317e-82	('depression', 'BPD')
social	-21.8006	5.29799e-100	5.29799e-100	('depression', 'BPD')
family	4.87528	1.12596e-06	1.12596e-06	('depression', 'BPD')
friend	-7.90878	3.28341e-15	3.28341e-15	('depression', 'BPD')
female	-7.55509	5.08853e-14	5.08853e-14	('depression', 'BPD')
male	-13.6973	7.94624e-42	7.94624e-42	('depression', 'BPD')
cogproc	-5.96803	2.59568e-09	2.59568e-09	('depression', 'BPD')
insight	-7.25272	4.82481e-13	4.82481e-13	('depression', 'BPD')
cause	-4.43411	9.47727e-06	9.47727e-06	('depression', 'BPD')
tentat	-6.40721	1.64218e-10	1.64218e-10	('depression', 'BPD')
certain	3.54608	0.000395203	0.000395203	('depression', 'BPD')
differ	-4.73498	2.26168e-06	2.26168e-06	('depression', 'BPD')
hear	-4.2688	2.00788e-05	2.00788e-05	('depression', 'BPD')
feel	4.5364	5.87919e-06	5.87919e-06	('depression', 'BPD')
bio	12.7772	1.02351e-36	1.02351e-36	('depression', 'BPD')
body	7.23681	5.41811e-13	5.41811e-13	('depression', 'BPD')
health	12.526	2.23183e-35	2.23183e-35	('depression', 'BPD')
ingest	4.93234	8.43329e-07	8.43329e-07	('depression', 'BPD')
affiliation	-12.6118	7.83873e-36	7.83873e-36	('depression', 'BPD')
achieve	9.37958	1.0455e-20	1.0455e-20	('depression', 'BPD')
reward	6.79863	1.20202e-11	1.20202e-11	('depression', 'BPD')
focuspresent	11.5433	2.23894e-30	2.23894e-30	('depression', 'BPD')
focusfuture	5.71049	1.20289e-08	1.20289e-08	('depression', 'BPD')
relativ	5.12248	3.14826e-07	3.14826e-07	('depression', 'BPD')
time	4.65307	3.3692e-06	3.3692e-06	('depression', 'BPD')
work	9.47247	4.39242e-21	4.39242e-21	('depression', 'BPD')
home	12.7855	9.23187e-37	9.23187e-37	('depression', 'BPD')
money	4.45628	8.55264e-06	8.55264e-06	('depression', 'BPD')
death	13.3473	7.62172e-40	7.62172e-40	('depression', 'BPD')
informal	-3.51629	0.000442168	0.000442168	('depression', 'BPD')
netspeak	-7.07062	1.7933e-12	1.7933e-12	('depression', 'BPD')
Period	3.96723	7.39029e-05	7.39029e-05	('depression', 'BPD')
QMark	-7.38776	1.78582e-13	1.78582e-13	('depression', 'BPD')
Exclam	-4.4325	9.54796e-06	9.54796e-06	('depression', 'BPD')
Quote	-5.52349	3.52063e-08	3.52063e-08	('depression', 'BPD')
Apostro	6.6911	2.50113e-11	2.50113e-11	('depression', 'BPD')
Parenth	-4.89862	1.00079e-06	1.00079e-06	('depression', 'BPD')
OtherP	-4.66994	3.10529e-06	3.10529e-06	('depression', 'BPD')
Analytic	-8.51889	2.77821e-17	2.77821e-17	('depression', 'autism')
Clout	-18.2372	9.37076e-70	9.37076e-70	('depression', 'autism')
Authentic	15.1735	9.30581e-50	9.30581e-50	('depression', 'autism')
Tone	-15.3444	8.53134e-51	8.53134e-51	('depression', 'autism')
Sixltr	-12.2011	2.81362e-33	2.81362e-33	('depression', 'autism')
Dic	20.9429	1.11302e-89	1.11302e-89	('depression', 'autism')
function	10.1625	8.63852e-24	8.63852e-24	('depression', 'autism')
pronoun	9.05013	2.84819e-19	2.84819e-19	('depression', 'autism')
ppron	11.8848	1.04993e-31	1.04993e-31	('depression', 'autism')
i	17.9508	9.15125e-68	9.15125e-68	('depression', 'autism')
you	-5.47079	4.93815e-08	4.93815e-08	('depression', 'autism')
shehe	-4.41829	1.0384e-05	1.0384e-05	('depression', 'autism')
they	-5.87566	4.78775e-09	4.78775e-09	('depression', 'autism')
article	-5.28732	1.35174e-07	1.35174e-07	('depression', 'autism')
adverb	5.93216	3.41534e-09	3.41534e-09	('depression', 'autism')
conj	-3.75996	0.000173942	0.000173942	('depression', 'autism')
negate	16.2454	2.00954e-56	2.00954e-56	('depression', 'autism')
verb	13.0567	1.04381e-37	1.04381e-37	('depression', 'autism')
interrog	-4.92459	9.02071e-07	9.02071e-07	('depression', 'autism')
affect	17.0902	6.23189e-62	6.23189e-62	('depression', 'autism')
negemo	21.4108	2.53679e-93	2.53679e-93	('depression', 'autism')
anx	-5.29342	1.30787e-07	1.30787e-07	('depression', 'autism')
anger	12.1683	4.11517e-33	4.11517e-33	('depression', 'autism')
sad	25.3703	3.44138e-126	3.44138e-126	('depression', 'autism')
social	-14.5662	3.80269e-46	3.80269e-46	('depression', 'autism')
male	-5.21777	1.96381e-07	1.96381e-07	('depression', 'autism')
discrep	4.0288	5.77813e-05	5.77813e-05	('depression', 'autism')
tentat	-10.7335	2.71879e-26	2.71879e-26	('depression', 'autism')
certain	10.2276	4.54454e-24	4.54454e-24	('depression', 'autism')
differ	-3.41317	0.000652622	0.000652622	('depression', 'autism')
percept	-3.45808	0.000553383	0.000553383	('depression', 'autism')
see	-6.75631	1.76489e-11	1.76489e-11	('depression', 'autism')
hear	-10.0363	2.96966e-23	2.96966e-23	('depression', 'autism')
feel	9.71875	6.24594e-22	6.24594e-22	('depression', 'autism')
bio	12.2772	1.16461e-33	1.16461e-33	('depression', 'autism')
health	14.6045	2.27046e-46	2.27046e-46	('depression', 'autism')
sexual	9.58813	2.13075e-21	2.13075e-21	('depression', 'autism')
affiliation	-6.79068	1.39768e-11	1.39768e-11	('depression', 'autism')
achieve	9.8381	2.00863e-22	2.00863e-22	('depression', 'autism')
reward	4.37074	1.29027e-05	1.29027e-05	('depression', 'autism')
risk	5.04587	4.84802e-07	4.84802e-07	('depression', 'autism')
focuspresent	11.6661	1.22155e-30	1.22155e-30	('depression', 'autism')
focusfuture	10.0295	3.17271e-23	3.17271e-23	('depression', 'autism')
relativ	13.1807	2.26299e-38	2.26299e-38	('depression', 'autism')
motion	6.8582	8.81029e-12	8.81029e-12	('depression', 'autism')
space	5.05179	4.70152e-07	4.70152e-07	('depression', 'autism')
time	14.0147	5.66776e-43	5.66776e-43	('depression', 'autism')
work	-4.22003	2.53218e-05	2.53218e-05	('depression', 'autism')
leisure	-4.9347	8.57009e-07	8.57009e-07	('depression', 'autism')
home	4.50438	6.97081e-06	6.97081e-06	('depression', 'autism')
money	4.16114	3.27661e-05	3.27661e-05	('depression', 'autism')
relig	3.65475	0.000262881	0.000262881	('depression', 'autism')
death	17.8073	8.90469e-67	8.90469e-67	('depression', 'autism')
informal	4.15687	3.33793e-05	3.33793e-05	('depression', 'autism')
swear	14.8045	1.50498e-47	1.50498e-47	('depression', 'autism')
netspeak	-5.80369	7.33082e-09	7.33082e-09	('depression', 'autism')
Period	12.0938	9.70215e-33	9.70215e-33	('depression', 'autism')
Colon	-5.38971	7.736e-08	7.736e-08	('depression', 'autism')
QMark	-10.5635	1.55663e-25	1.55663e-25	('depression', 'autism')
Exclam	-6.33358	2.84365e-10	2.84365e-10	('depression', 'autism')
Quote	-4.73906	2.27083e-06	2.27083e-06	('depression', 'autism')
Apostro	7.47749	1.05117e-13	1.05117e-13	('depression', 'autism')
Parenth	-8.63394	1.05273e-17	1.05273e-17	('depression', 'autism')
OtherP	-7.8405	6.65546e-15	6.65546e-15	('depression', 'autism')
Analytic	-4.46263	9.0532e-06	9.0532e-06	('depression', 'schizophrenia')
Clout	-10.4016	4.3624e-24	4.3624e-24	('depression', 'schizophrenia')
Authentic	8.06048	2.24333e-15	2.24333e-15	('depression', 'schizophrenia')
Tone	-5.48128	5.39473e-08	5.39473e-08	('depression', 'schizophrenia')
Sixltr	-6.9705	5.85932e-12	5.85932e-12	('depression', 'schizophrenia')
Dic	9.03476	8.8185e-19	8.8185e-19	('depression', 'schizophrenia')
ppron	3.6603	0.00026563	0.00026563	('depression', 'schizophrenia')
i	9.37942	4.61634e-20	4.61634e-20	('depression', 'schizophrenia')
we	-4.25185	2.32681e-05	2.32681e-05	('depression', 'schizophrenia')
you	-5.97763	3.18668e-09	3.18668e-09	('depression', 'schizophrenia')
article	-4.38931	1.26291e-05	1.26291e-05	('depression', 'schizophrenia')
adverb	4.89785	1.13616e-06	1.13616e-06	('depression', 'schizophrenia')
negate	7.3848	3.3048e-13	3.3048e-13	('depression', 'schizophrenia')
verb	3.78338	0.000164271	0.000164271	('depression', 'schizophrenia')
affect	13.6132	1.0067e-38	1.0067e-38	('depression', 'schizophrenia')
negemo	12.9564	1.66919e-35	1.66919e-35	('depression', 'schizophrenia')
anger	5.99455	2.88274e-09	2.88274e-09	('depression', 'schizophrenia')
sad	14.9169	2.02224e-45	2.02224e-45	('depression', 'schizophrenia')
social	-5.849	6.77244e-09	6.77244e-09	('depression', 'schizophrenia')
male	-4.04873	5.56367e-05	5.56367e-05	('depression', 'schizophrenia')
percept	-5.4892	5.16544e-08	5.16544e-08	('depression', 'schizophrenia')
see	-4.27751	2.07862e-05	2.07862e-05	('depression', 'schizophrenia')
hear	-7.30307	5.89405e-13	5.89405e-13	('depression', 'schizophrenia')
feel	5.6682	1.90681e-08	1.90681e-08	('depression', 'schizophrenia')
health	-4.23576	2.49657e-05	2.49657e-05	('depression', 'schizophrenia')
sexual	3.82644	0.000138399	0.000138399	('depression', 'schizophrenia')
focuspresent	6.06341	1.91226e-09	1.91226e-09	('depression', 'schizophrenia')
focusfuture	3.50692	0.000474265	0.000474265	('depression', 'schizophrenia')
time	4.42862	1.05711e-05	1.05711e-05	('depression', 'schizophrenia')
death	6.51578	1.16452e-10	1.16452e-10	('depression', 'schizophrenia')
informal	3.51157	0.000466152	0.000466152	('depression', 'schizophrenia')
swear	5.64949	2.11892e-08	2.11892e-08	('depression', 'schizophrenia')
Period	4.34584	1.53498e-05	1.53498e-05	('depression', 'schizophrenia')
QMark	-8.43329	1.21906e-16	1.21906e-16	('depression', 'schizophrenia')
Exclam	-4.08537	4.76709e-05	4.76709e-05	('depression', 'schizophrenia')
Apostro	3.83934	0.000131429	0.000131429	('depression', 'schizophrenia')
WC	-10.7701	7.13357e-27	7.13357e-27	('Anxiety', 'mentalhealth')
Analytic	3.92702	8.66933e-05	8.66933e-05	('Anxiety', 'mentalhealth')
Clout	-3.68599	0.00022925	0.00022925	('Anxiety', 'mentalhealth')
Authentic	7.60767	3.09239e-14	3.09239e-14	('Anxiety', 'mentalhealth')
Tone	-14.6763	3.59472e-48	3.59472e-48	('Anxiety', 'mentalhealth')
Dic	3.55294	0.000383044	0.000383044	('Anxiety', 'mentalhealth')
function	-4.46543	8.09509e-06	8.09509e-06	('Anxiety', 'mentalhealth')
pronoun	-4.2639	2.03085e-05	2.03085e-05	('Anxiety', 'mentalhealth')
ppron	-6.22734	4.97183e-10	4.97183e-10	('Anxiety', 'mentalhealth')
we	-3.44464	0.000574615	0.000574615	('Anxiety', 'mentalhealth')
shehe	-8.50151	2.19343e-17	2.19343e-17	('Anxiety', 'mentalhealth')
they	-4.35087	1.37201e-05	1.37201e-05	('Anxiety', 'mentalhealth')
auxverb	-4.3375	1.45796e-05	1.45796e-05	('Anxiety', 'mentalhealth')
negate	-10.3588	5.39573e-25	5.39573e-25	('Anxiety', 'mentalhealth')
verb	-3.43469	0.000596098	0.000596098	('Anxiety', 'mentalhealth')
interrog	-4.44895	8.74017e-06	8.74017e-06	('Anxiety', 'mentalhealth')
affect	12.3277	1.27824e-34	1.27824e-34	('Anxiety', 'mentalhealth')
posemo	-6.86134	7.30505e-12	7.30505e-12	('Anxiety', 'mentalhealth')
negemo	19.0803	1.7363e-79	1.7363e-79	('Anxiety', 'mentalhealth')
anx	39.6732	0	0	('Anxiety', 'mentalhealth')
sad	-16.1721	5.91785e-58	5.91785e-58	('Anxiety', 'mentalhealth')
social	-8.18208	3.19803e-16	3.19803e-16	('Anxiety', 'mentalhealth')
family	-6.56088	5.66543e-11	5.66543e-11	('Anxiety', 'mentalhealth')
female	-5.11372	3.22843e-07	3.22843e-07	('Anxiety', 'mentalhealth')
male	-5.6856	1.34711e-08	1.34711e-08	('Anxiety', 'mentalhealth')
cogproc	-7.08931	1.45683e-12	1.45683e-12	('Anxiety', 'mentalhealth')
insight	-8.74241	2.72419e-18	2.72419e-18	('Anxiety', 'mentalhealth')
discrep	-8.3334	9.09719e-17	9.09719e-17	('Anxiety', 'mentalhealth')
bio	6.59984	4.3652e-11	4.3652e-11	('Anxiety', 'mentalhealth')
body	18.5255	3.97577e-75	3.97577e-75	('Anxiety', 'mentalhealth')
health	-5.35955	8.56408e-08	8.56408e-08	('Anxiety', 'mentalhealth')
ingest	5.71305	1.14749e-08	1.14749e-08	('Anxiety', 'mentalhealth')
affiliation	-5.69796	1.25338e-08	1.25338e-08	('Anxiety', 'mentalhealth')
power	5.30859	1.13297e-07	1.13297e-07	('Anxiety', 'mentalhealth')
reward	3.81293	0.00013831	0.00013831	('Anxiety', 'mentalhealth')
focuspresent	-6.21267	5.45682e-10	5.45682e-10	('Anxiety', 'mentalhealth')
focusfuture	6.2206	5.1892e-10	5.1892e-10	('Anxiety', 'mentalhealth')
relativ	10.938	1.16506e-27	1.16506e-27	('Anxiety', 'mentalhealth')
motion	8.51839	1.89855e-17	1.89855e-17	('Anxiety', 'mentalhealth')
space	4.9538	7.41986e-07	7.41986e-07	('Anxiety', 'mentalhealth')
time	8.22999	2.15305e-16	2.15305e-16	('Anxiety', 'mentalhealth')
money	-3.65075	0.00026306	0.00026306	('Anxiety', 'mentalhealth')
death	-7.83961	5.07256e-15	5.07256e-15	('Anxiety', 'mentalhealth')
AllPunc	-5.46227	4.83525e-08	4.83525e-08	('Anxiety', 'mentalhealth')
Comma	-6.42972	1.34811e-10	1.34811e-10	('Anxiety', 'mentalhealth')
OtherP	-5.96301	2.57628e-09	2.57628e-09	('Anxiety', 'mentalhealth')
Tone	-10.4478	5.68946e-25	5.68946e-25	('Anxiety', 'bipolar')
WPS	3.65505	0.000263143	0.000263143	('Anxiety', 'bipolar')
Dic	9.58147	2.47615e-21	2.47615e-21	('Anxiety', 'bipolar')
auxverb	-4.16892	3.17885e-05	3.17885e-05	('Anxiety', 'bipolar')
verb	-4.02728	5.83352e-05	5.83352e-05	('Anxiety', 'bipolar')
number	4.06514	4.96875e-05	4.96875e-05	('Anxiety', 'bipolar')
affect	15.9843	1.69151e-54	1.69151e-54	('Anxiety', 'bipolar')
negemo	17.5873	6.80752e-65	6.80752e-65	('Anxiety', 'bipolar')
anx	30.905	1.58375e-174	1.58375e-174	('Anxiety', 'bipolar')
sad	-9.27541	4.08938e-20	4.08938e-20	('Anxiety', 'bipolar')
social	3.7868	0.000156681	0.000156681	('Anxiety', 'bipolar')
cogproc	-3.44535	0.00058099	0.00058099	('Anxiety', 'bipolar')
insight	-5.57539	2.77221e-08	2.77221e-08	('Anxiety', 'bipolar')
bio	-3.82313	0.000135423	0.000135423	('Anxiety', 'bipolar')
body	5.18749	2.32643e-07	2.32643e-07	('Anxiety', 'bipolar')
health	-7.09866	1.69201e-12	1.69201e-12	('Anxiety', 'bipolar')
sexual	-3.49384	0.000485519	0.000485519	('Anxiety', 'bipolar')
drives	10.2099	6.05371e-24	6.05371e-24	('Anxiety', 'bipolar')
affiliation	5.15186	2.80855e-07	2.80855e-07	('Anxiety', 'bipolar')
achieve	8.25251	2.63735e-16	2.63735e-16	('Anxiety', 'bipolar')
power	12.1997	3.57253e-33	3.57253e-33	('Anxiety', 'bipolar')
focuspast	-5.89778	4.25319e-09	4.25319e-09	('Anxiety', 'bipolar')
work	4.53712	6.00928e-06	6.00928e-06	('Anxiety', 'bipolar')
money	-5.03766	5.0958e-07	5.0958e-07	('Anxiety', 'bipolar')
Period	-3.6127	0.000309813	0.000309813	('Anxiety', 'bipolar')
SemiC	-3.50068	0.000473292	0.000473292	('Anxiety', 'bipolar')
Dash	6.79058	1.43149e-11	1.43149e-11	('Anxiety', 'bipolar')
WC	-6.14469	9.66925e-10	9.66925e-10	('Anxiety', 'BPD')
Analytic	7.25459	5.76554e-13	5.76554e-13	('Anxiety', 'BPD')
Tone	-7.9267	3.73345e-15	3.73345e-15	('Anxiety', 'BPD')
Sixltr	8.18314	4.90491e-16	4.90491e-16	('Anxiety', 'BPD')
function	-14.5351	1.51395e-45	1.51395e-45	('Anxiety', 'BPD')
pronoun	-10.8783	8.32097e-27	8.32097e-27	('Anxiety', 'BPD')
ppron	-12.6451	2.69222e-35	2.69222e-35	('Anxiety', 'BPD')
i	-6.03928	1.84557e-09	1.84557e-09	('Anxiety', 'BPD')
we	-7.74313	1.5396e-14	1.5396e-14	('Anxiety', 'BPD')
you	4.44698	9.19376e-06	9.19376e-06	('Anxiety', 'BPD')
shehe	-12.3462	8.75268e-34	8.75268e-34	('Anxiety', 'BPD')
they	-8.67058	8.81567e-18	8.81567e-18	('Anxiety', 'BPD')
prep	-5.19042	2.31413e-07	2.31413e-07	('Anxiety', 'BPD')
conj	-5.56169	3.03612e-08	3.03612e-08	('Anxiety', 'BPD')
negate	-7.08166	1.97399e-12	1.97399e-12	('Anxiety', 'BPD')
verb	-6.035	1.89426e-09	1.89426e-09	('Anxiety', 'BPD')
adj	4.1379	3.65254e-05	3.65254e-05	('Anxiety', 'BPD')
number	10.6298	1.06076e-25	1.06076e-25	('Anxiety', 'BPD')
affect	10.0808	2.44599e-23	2.44599e-23	('Anxiety', 'BPD')
negemo	12.3839	5.66837e-34	5.66837e-34	('Anxiety', 'BPD')
anx	32.2163	2.79572e-183	2.79572e-183	('Anxiety', 'BPD')
anger	-6.40838	1.83502e-10	1.83502e-10	('Anxiety', 'BPD')
sad	-9.73319	6.71787e-22	6.71787e-22	('Anxiety', 'BPD')
social	-10.4937	4.18468e-25	4.18468e-25	('Anxiety', 'BPD')
family	-4.23	2.44404e-05	2.44404e-05	('Anxiety', 'BPD')
friend	-6.61069	4.91038e-11	4.91038e-11	('Anxiety', 'BPD')
female	-8.60815	1.49242e-17	1.49242e-17	('Anxiety', 'BPD')
male	-9.69737	9.39656e-22	9.39656e-22	('Anxiety', 'BPD')
cogproc	-10.2409	5.13881e-24	5.13881e-24	('Anxiety', 'BPD')
insight	-9.02522	4.1526e-19	4.1526e-19	('Anxiety', 'BPD')
discrep	-6.97054	4.29103e-12	4.29103e-12	('Anxiety', 'BPD')
certain	-5.98086	2.62916e-09	2.62916e-09	('Anxiety', 'BPD')
differ	-6.39102	2.0512e-10	2.0512e-10	('Anxiety', 'BPD')
bio	8.28261	2.19733e-16	2.19733e-16	('Anxiety', 'BPD')
body	14.9296	7.87318e-48	7.87318e-48	('Anxiety', 'BPD')
health	5.04869	4.85814e-07	4.85814e-07	('Anxiety', 'BPD')
sexual	-6.35793	2.53445e-10	2.53445e-10	('Anxiety', 'BPD')
drives	7.69868	2.15988e-14	2.15988e-14	('Anxiety', 'BPD')
affiliation	-6.36992	2.34777e-10	2.34777e-10	('Anxiety', 'BPD')
achieve	9.99355	5.67233e-23	5.67233e-23	('Anxiety', 'BPD')
power	11.0379	1.579e-27	1.579e-27	('Anxiety', 'BPD')
reward	7.51509	8.58027e-14	8.58027e-14	('Anxiety', 'BPD')
relativ	9.39906	1.47212e-20	1.47212e-20	('Anxiety', 'BPD')
time	11.0676	1.15587e-27	1.15587e-27	('Anxiety', 'BPD')
work	8.72644	5.48842e-18	5.48842e-18	('Anxiety', 'BPD')
informal	-4.39825	1.1495e-05	1.1495e-05	('Anxiety', 'BPD')
swear	-3.33181	0.000878775	0.000878775	('Anxiety', 'BPD')
QMark	5.60757	2.34131e-08	2.34131e-08	('Anxiety', 'BPD')
Dash	8.97333	6.5382e-19	6.5382e-19	('Anxiety', 'BPD')
Apostro	-4.77799	1.90138e-06	1.90138e-06	('Anxiety', 'BPD')
Clout	-8.67528	8.91636e-18	8.91636e-18	('Anxiety', 'autism')
Authentic	12.5504	1.0077e-34	1.0077e-34	('Anxiety', 'autism')
Tone	-17.9155	2.81258e-66	2.81258e-66	('Anxiety', 'autism')
Dic	12.2422	3.5004e-33	3.5004e-33	('Anxiety', 'autism')
i	6.33182	3.03852e-10	3.03852e-10	('Anxiety', 'autism')
we	-4.5742	5.10005e-06	5.10005e-06	('Anxiety', 'autism')
shehe	-4.82657	1.50392e-06	1.50392e-06	('Anxiety', 'autism')
they	-6.1751	8.12053e-10	8.12053e-10	('Anxiety', 'autism')
article	-5.94922	3.21869e-09	3.21869e-09	('Anxiety', 'autism')
conj	-4.83397	1.44979e-06	1.44979e-06	('Anxiety', 'autism')
number	9.37421	1.97644e-20	1.97644e-20	('Anxiety', 'autism')
quant	-3.45552	0.000561718	0.000561718	('Anxiety', 'autism')
affect	18.5756	1.01963e-70	1.01963e-70	('Anxiety', 'autism')
negemo	23.0849	9.81799e-104	9.81799e-104	('Anxiety', 'autism')
anx	28.5306	1.66756e-148	1.66756e-148	('Anxiety', 'autism')
anger	6.86363	9.15008e-12	9.15008e-12	('Anxiety', 'autism')
social	-11.3739	5.14501e-29	5.14501e-29	('Anxiety', 'autism')
family	-3.64805	0.000271616	0.000271616	('Anxiety', 'autism')
friend	-5.01986	5.67149e-07	5.67149e-07	('Anxiety', 'autism')
male	-6.64969	3.86219e-11	3.86219e-11	('Anxiety', 'autism')
cogproc	-8.57201	2.12217e-17	2.12217e-17	('Anxiety', 'autism')
insight	-7.60589	4.48995e-14	4.48995e-14	('Anxiety', 'autism')
discrep	-5.77313	9.11593e-09	9.11593e-09	('Anxiety', 'autism')
tentat	-7.54678	6.98229e-14	6.98229e-14	('Anxiety', 'autism')
differ	-4.85104	1.33182e-06	1.33182e-06	('Anxiety', 'autism')
percept	-5.66787	1.67562e-08	1.67562e-08	('Anxiety', 'autism')
see	-5.23885	1.80167e-07	1.80167e-07	('Anxiety', 'autism')
hear	-8.04792	1.49714e-15	1.49714e-15	('Anxiety', 'autism')
bio	8.35431	1.28046e-16	1.28046e-16	('Anxiety', 'autism')
body	8.52341	3.18138e-17	3.18138e-17	('Anxiety', 'autism')
health	8.24685	3.0618e-16	3.0618e-16	('Anxiety', 'autism')
drives	9.37556	1.9525e-20	1.9525e-20	('Anxiety', 'autism')
affiliation	-4.40895	1.09884e-05	1.09884e-05	('Anxiety', 'autism')
achieve	8.5655	2.24076e-17	2.24076e-17	('Anxiety', 'autism')
power	12.2523	3.11854e-33	3.11854e-33	('Anxiety', 'autism')
reward	9.74601	6.45225e-22	6.45225e-22	('Anxiety', 'autism')
risk	6.2756	4.33433e-10	4.33433e-10	('Anxiety', 'autism')
focusfuture	10.1292	1.67873e-23	1.67873e-23	('Anxiety', 'autism')
relativ	15.8623	3.34246e-53	3.34246e-53	('Anxiety', 'autism')
motion	7.14825	1.2631e-12	1.2631e-12	('Anxiety', 'autism')
space	3.41308	0.000656276	0.000656276	('Anxiety', 'autism')
time	16.034	2.98863e-54	2.98863e-54	('Anxiety', 'autism')
death	5.42768	6.46769e-08	6.46769e-08	('Anxiety', 'autism')
swear	5.43409	6.24318e-08	6.24318e-08	('Anxiety', 'autism')
Period	3.47745	0.000517995	0.000517995	('Anxiety', 'autism')
Dash	6.42518	1.67383e-10	1.67383e-10	('Anxiety', 'autism')
Parenth	-6.47753	1.19393e-10	1.19393e-10	('Anxiety', 'autism')
OtherP	-5.29214	1.35383e-07	1.35383e-07	('Anxiety', 'autism')
Clout	-3.9666	8.1549e-05	8.1549e-05	('Anxiety', 'schizophrenia')
Tone	-7.78493	2.99527e-14	2.99527e-14	('Anxiety', 'schizophrenia')
function	-3.89809	0.000107683	0.000107683	('Anxiety', 'schizophrenia')
you	-3.41587	0.000677951	0.000677951	('Anxiety', 'schizophrenia')
shehe	-3.7961	0.00016165	0.00016165	('Anxiety', 'schizophrenia')
they	-4.36568	1.48818e-05	1.48818e-05	('Anxiety', 'schizophrenia')
article	-3.36654	0.000808951	0.000808951	('Anxiety', 'schizophrenia')
auxverb	-4.7207	2.91696e-06	2.91696e-06	('Anxiety', 'schizophrenia')
verb	-3.55394	0.000408814	0.000408814	('Anxiety', 'schizophrenia')
affect	8.56225	8.98439e-17	8.98439e-17	('Anxiety', 'schizophrenia')
negemo	9.49093	5.05435e-20	5.05435e-20	('Anxiety', 'schizophrenia')
anx	14.3945	1.1523e-40	1.1523e-40	('Anxiety', 'schizophrenia')
social	-5.33521	1.34622e-07	1.34622e-07	('Anxiety', 'schizophrenia')
male	-3.45734	0.000583436	0.000583436	('Anxiety', 'schizophrenia')
percept	-4.28836	2.09167e-05	2.09167e-05	('Anxiety', 'schizophrenia')
see	-5.35262	1.22814e-07	1.22814e-07	('Anxiety', 'schizophrenia')
hear	-4.07211	5.27195e-05	5.27195e-05	('Anxiety', 'schizophrenia')
feel	3.7264	0.000212247	0.000212247	('Anxiety', 'schizophrenia')
body	4.80325	1.96614e-06	1.96614e-06	('Anxiety', 'schizophrenia')
SemiC	-3.76996	0.000179117	0.000179117	('Anxiety', 'schizophrenia')
WC	7.3988	1.99133e-13	1.99133e-13	('mentalhealth', 'bipolar')
Tone	-5.1538	2.79675e-07	2.79675e-07	('mentalhealth', 'bipolar')
Sixltr	-3.38037	0.000737395	0.000737395	('mentalhealth', 'bipolar')
Dic	4.54018	5.94545e-06	5.94545e-06	('mentalhealth', 'bipolar')
pronoun	4.77377	1.93547e-06	1.93547e-06	('mentalhealth', 'bipolar')
ppron	4.74635	2.21381e-06	2.21381e-06	('mentalhealth', 'bipolar')
shehe	4.48381	7.73563e-06	7.73563e-06	('mentalhealth', 'bipolar')
negate	3.53511	0.000416607	0.000416607	('mentalhealth', 'bipolar')
negemo	3.2995	0.000985121	0.000985121	('mentalhealth', 'bipolar')
anx	3.84254	0.00012546	0.00012546	('mentalhealth', 'bipolar')
social	6.17135	8.13253e-10	8.13253e-10	('mentalhealth', 'bipolar')
family	4.59272	4.63972e-06	4.63972e-06	('mentalhealth', 'bipolar')
female	5.36239	9.13496e-08	9.13496e-08	('mentalhealth', 'bipolar')
discrep	3.42609	0.000624367	0.000624367	('mentalhealth', 'bipolar')
ingest	-3.33163	0.000878675	0.000878675	('mentalhealth', 'bipolar')
affiliation	4.59413	4.60864e-06	4.60864e-06	('mentalhealth', 'bipolar')
reward	-4.14026	3.60918e-05	3.60918e-05	('mentalhealth', 'bipolar')
relativ	-4.56735	5.23157e-06	5.23157e-06	('mentalhealth', 'bipolar')
time	-5.29222	1.337e-07	1.337e-07	('mentalhealth', 'bipolar')
home	4.0503	5.30486e-05	5.30486e-05	('mentalhealth', 'bipolar')
QMark	-4.35225	1.41349e-05	1.41349e-05	('mentalhealth', 'bipolar')
Dash	3.3698	0.00076613	0.00076613	('mentalhealth', 'bipolar')
WC	3.63435	0.000283819	0.000283819	('mentalhealth', 'BPD')
Analytic	4.99959	6.10853e-07	6.10853e-07	('mentalhealth', 'BPD')
Sixltr	3.94121	8.31056e-05	8.31056e-05	('mentalhealth', 'BPD')
function	-4.65545	3.38703e-06	3.38703e-06	('mentalhealth', 'BPD')
pronoun	-7.1113	1.46176e-12	1.46176e-12	('mentalhealth', 'BPD')
ppron	-5.07033	4.2367e-07	4.2367e-07	('mentalhealth', 'BPD')
we	-4.7539	2.09868e-06	2.09868e-06	('mentalhealth', 'BPD')
you	-3.98236	7.00152e-05	7.00152e-05	('mentalhealth', 'BPD')
shehe	-4.47965	7.78366e-06	7.78366e-06	('mentalhealth', 'BPD')
they	-3.79439	0.000151219	0.000151219	('mentalhealth', 'BPD')
ipron	-4.32012	1.61509e-05	1.61509e-05	('mentalhealth', 'BPD')
adverb	-4.12034	3.89568e-05	3.89568e-05	('mentalhealth', 'BPD')
posemo	-4.31656	1.64119e-05	1.64119e-05	('mentalhealth', 'BPD')
anx	6.12713	1.02364e-09	1.02364e-09	('mentalhealth', 'BPD')
anger	-4.98005	6.75264e-07	6.75264e-07	('mentalhealth', 'BPD')
social	-8.48951	3.35376e-17	3.35376e-17	('mentalhealth', 'BPD')
family	5.41629	6.61463e-08	6.61463e-08	('mentalhealth', 'BPD')
friend	-5.54241	3.26836e-08	3.26836e-08	('mentalhealth', 'BPD')
male	-4.88965	1.06865e-06	1.06865e-06	('mentalhealth', 'BPD')
cogproc	-6.11964	1.07228e-09	1.07228e-09	('mentalhealth', 'BPD')
insight	-4.52739	6.22745e-06	6.22745e-06	('mentalhealth', 'BPD')
certain	-4.20255	2.72387e-05	2.72387e-05	('mentalhealth', 'BPD')
feel	-3.52304	0.000433618	0.000433618	('mentalhealth', 'BPD')
bio	7.97224	2.26826e-15	2.26826e-15	('mentalhealth', 'BPD')
health	11.6847	8.15218e-31	8.15218e-31	('mentalhealth', 'BPD')
sexual	-4.01669	6.06122e-05	6.06122e-05	('mentalhealth', 'BPD')
affiliation	-5.85477	5.34697e-09	5.34697e-09	('mentalhealth', 'BPD')
power	4.14442	3.5103e-05	3.5103e-05	('mentalhealth', 'BPD')
work	7.11092	1.4657e-12	1.4657e-12	('mentalhealth', 'BPD')
home	5.08833	3.85713e-07	3.85713e-07	('mentalhealth', 'BPD')
death	4.84001	1.37057e-06	1.37057e-06	('mentalhealth', 'BPD')
informal	-4.36427	1.32282e-05	1.32282e-05	('mentalhealth', 'BPD')
swear	-5.59021	2.49223e-08	2.49223e-08	('mentalhealth', 'BPD')
WC	5.40039	7.29399e-08	7.29399e-08	('mentalhealth', 'autism')
Analytic	-4.67558	3.09131e-06	3.09131e-06	('mentalhealth', 'autism')
Clout	-11.1624	2.98266e-28	2.98266e-28	('mentalhealth', 'autism')
Authentic	7.53351	6.91836e-14	6.91836e-14	('mentalhealth', 'autism')
Tone	-16.7193	1.72957e-59	1.72957e-59	('mentalhealth', 'autism')
Sixltr	-5.75935	9.50686e-09	9.50686e-09	('mentalhealth', 'autism')
Dic	11.5601	3.95079e-30	3.95079e-30	('mentalhealth', 'autism')
function	4.56203	5.31718e-06	5.31718e-06	('mentalhealth', 'autism')
pronoun	5.2742	1.45078e-07	1.45078e-07	('mentalhealth', 'autism')
ppron	8.66609	8.00558e-18	8.00558e-18	('mentalhealth', 'autism')
i	11.8564	1.44499e-31	1.44499e-31	('mentalhealth', 'autism')
you	-7.79923	9.16096e-15	9.16096e-15	('mentalhealth', 'autism')
ipron	-3.41513	0.000647967	0.000647967	('mentalhealth', 'autism')
article	-4.55921	5.3885e-06	5.3885e-06	('mentalhealth', 'autism')
negate	7.7927	9.63476e-15	9.63476e-15	('mentalhealth', 'autism')
verb	5.23962	1.74709e-07	1.74709e-07	('mentalhealth', 'autism')
affect	10.744	2.43565e-26	2.43565e-26	('mentalhealth', 'autism')
posemo	-6.53161	7.89337e-11	7.89337e-11	('mentalhealth', 'autism')
negemo	18.097	8.8246e-69	8.8246e-69	('mentalhealth', 'autism')
anx	7.93021	3.30211e-15	3.30211e-15	('mentalhealth', 'autism')
anger	9.27309	3.8616e-20	3.8616e-20	('mentalhealth', 'autism')
sad	13.064	9.51884e-38	9.51884e-38	('mentalhealth', 'autism')
social	-9.93286	8.08224e-23	8.08224e-23	('mentalhealth', 'autism')
cogproc	-4.4536	8.82526e-06	8.82526e-06	('mentalhealth', 'autism')
insight	-4.01408	6.14816e-05	6.14816e-05	('mentalhealth', 'autism')
tentat	-7.67619	2.35502e-14	2.35502e-14	('mentalhealth', 'autism')
differ	-3.95473	7.8806e-05	7.8806e-05	('mentalhealth', 'autism')
percept	-4.84861	1.32161e-06	1.32161e-06	('mentalhealth', 'autism')
see	-3.98668	6.89754e-05	6.89754e-05	('mentalhealth', 'autism')
hear	-8.51548	2.85755e-17	2.85755e-17	('mentalhealth', 'autism')
feel	4.93504	8.55462e-07	8.55462e-07	('mentalhealth', 'autism')
bio	10.7907	1.5015e-26	1.5015e-26	('mentalhealth', 'autism')
health	14.4636	1.50216e-45	1.50216e-45	('mentalhealth', 'autism')
sexual	6.7974	1.33494e-11	1.33494e-11	('mentalhealth', 'autism')
affiliation	-3.38661	0.000718844	0.000718844	('mentalhealth', 'autism')
achieve	4.31322	1.67308e-05	1.67308e-05	('mentalhealth', 'autism')
power	3.8194	0.00013712	0.00013712	('mentalhealth', 'autism')
risk	5.66936	1.60248e-08	1.60248e-08	('mentalhealth', 'autism')
focuspresent	4.03266	5.68437e-05	5.68437e-05	('mentalhealth', 'autism')
focusfuture	4.97308	7.04868e-07	7.04868e-07	('mentalhealth', 'autism')
relativ	9.23437	5.48045e-20	5.48045e-20	('mentalhealth', 'autism')
motion	4.61448	4.14512e-06	4.14512e-06	('mentalhealth', 'autism')
time	10.3313	1.61915e-24	1.61915e-24	('mentalhealth', 'autism')
leisure	-3.45422	0.00056132	0.00056132	('mentalhealth', 'autism')
home	4.24551	2.26274e-05	2.26274e-05	('mentalhealth', 'autism')
death	11.7298	5.99823e-31	5.99823e-31	('mentalhealth', 'autism')
swear	8.2831	1.95504e-16	1.95504e-16	('mentalhealth', 'autism')
Period	6.72451	2.18749e-11	2.18749e-11	('mentalhealth', 'autism')
QMark	-6.63869	3.88825e-11	3.88825e-11	('mentalhealth', 'autism')
Exclam	-5.04862	4.77907e-07	4.77907e-07	('mentalhealth', 'autism')
Quote	-5.98347	2.50621e-09	2.50621e-09	('mentalhealth', 'autism')
Apostro	4.94619	8.08403e-07	8.08403e-07	('mentalhealth', 'autism')
WC	4.17489	3.2231e-05	3.2231e-05	('mentalhealth', 'schizophrenia')
you	-5.01662	6.1518e-07	6.1518e-07	('mentalhealth', 'schizophrenia')
adj	3.3191	0.000933475	0.000933475	('mentalhealth', 'schizophrenia')
affect	4.13086	3.89531e-05	3.89531e-05	('mentalhealth', 'schizophrenia')
negemo	4.34914	1.49704e-05	1.49704e-05	('mentalhealth', 'schizophrenia')
anx	3.4471	0.000588627	0.000588627	('mentalhealth', 'schizophrenia')
sad	5.93064	4.06642e-09	4.06642e-09	('mentalhealth', 'schizophrenia')
family	5.07926	4.46654e-07	4.46654e-07	('mentalhealth', 'schizophrenia')
male	3.6221	0.000305902	0.000305902	('mentalhealth', 'schizophrenia')
percept	-4.40366	1.17099e-05	1.17099e-05	('mentalhealth', 'schizophrenia')
hear	-4.21685	2.68636e-05	2.68636e-05	('mentalhealth', 'schizophrenia')
space	-4.25883	2.23524e-05	2.23524e-05	('mentalhealth', 'schizophrenia')
Parenth	3.50304	0.000478954	0.000478954	('mentalhealth', 'schizophrenia')
WC	-6.69294	2.70949e-11	2.70949e-11	('bipolar', 'BPD')
Analytic	10.2255	4.67402e-24	4.67402e-24	('bipolar', 'BPD')
Clout	-3.44681	0.000576936	0.000576936	('bipolar', 'BPD')
Tone	3.52707	0.000428018	0.000428018	('bipolar', 'BPD')
WPS	-3.8891	0.000103333	0.000103333	('bipolar', 'BPD')
Sixltr	7.66319	2.60729e-14	2.60729e-14	('bipolar', 'BPD')
Dic	-13.769	1.39237e-41	1.39237e-41	('bipolar', 'BPD')
function	-15.5754	3.3818e-52	3.3818e-52	('bipolar', 'BPD')
pronoun	-15.9705	1.16219e-54	1.16219e-54	('bipolar', 'BPD')
ppron	-14.8955	4.47554e-48	4.47554e-48	('bipolar', 'BPD')
i	-6.29325	3.67954e-10	3.67954e-10	('bipolar', 'BPD')
we	-4.26699	2.05758e-05	2.05758e-05	('bipolar', 'BPD')
shehe	-12.5773	3.47207e-35	3.47207e-35	('bipolar', 'BPD')
they	-8.76983	3.30889e-18	3.30889e-18	('bipolar', 'BPD')
ipron	-3.99158	6.75892e-05	6.75892e-05	('bipolar', 'BPD')
conj	-5.32544	1.10004e-07	1.10004e-07	('bipolar', 'BPD')
negate	-6.59939	5.05641e-11	5.05641e-11	('bipolar', 'BPD')
number	8.0938	9.06319e-16	9.06319e-16	('bipolar', 'BPD')
affect	-5.17997	2.40254e-07	2.40254e-07	('bipolar', 'BPD')
negemo	-5.31347	1.17394e-07	1.17394e-07	('bipolar', 'BPD')
anger	-7.89169	4.47906e-15	4.47906e-15	('bipolar', 'BPD')
social	-17.5958	2.63292e-65	2.63292e-65	('bipolar', 'BPD')
family	-5.07803	4.10465e-07	4.10465e-07	('bipolar', 'BPD')
friend	-9.73729	5.27414e-22	5.27414e-22	('bipolar', 'BPD')
female	-7.57005	5.2734e-14	5.2734e-14	('bipolar', 'BPD')
male	-10.8826	5.82094e-27	5.82094e-27	('bipolar', 'BPD')
cogproc	-7.36156	2.47908e-13	2.47908e-13	('bipolar', 'BPD')
insight	-4.46138	8.51628e-06	8.51628e-06	('bipolar', 'BPD')
certain	-4.65738	3.3762e-06	3.3762e-06	('bipolar', 'BPD')
differ	-4.17271	3.11635e-05	3.11635e-05	('bipolar', 'BPD')
see	-3.48732	0.000496602	0.000496602	('bipolar', 'BPD')
bio	15.4225	2.94483e-51	2.94483e-51	('bipolar', 'BPD')
body	6.23062	5.46364e-10	5.46364e-10	('bipolar', 'BPD')
health	14.5221	7.08414e-46	7.08414e-46	('bipolar', 'BPD')
ingest	7.1564	1.09356e-12	1.09356e-12	('bipolar', 'BPD')
drives	-4.53215	6.12309e-06	6.12309e-06	('bipolar', 'BPD')
affiliation	-12.853	1.27333e-36	1.27333e-36	('bipolar', 'BPD')
reward	7.24105	5.95586e-13	5.95586e-13	('bipolar', 'BPD')
focuspast	3.84094	0.000125715	0.000125715	('bipolar', 'BPD')
relativ	6.75751	1.75329e-11	1.75329e-11	('bipolar', 'BPD')
time	8.64456	9.6575e-18	9.6575e-18	('bipolar', 'BPD')
money	3.73301	0.000193572	0.000193572	('bipolar', 'BPD')
QMark	6.67301	3.09671e-11	3.09671e-11	('bipolar', 'BPD')
Quote	-5.4168	6.66755e-08	6.66755e-08	('bipolar', 'BPD')
Clout	-5.4894	5.70701e-08	5.70701e-08	('bipolar', 'autism')
Authentic	6.23068	8.16083e-10	8.16083e-10	('bipolar', 'autism')
Dic	5.34542	1.23438e-07	1.23438e-07	('bipolar', 'autism')
i	3.5458	0.000418404	0.000418404	('bipolar', 'autism')
they	-3.83719	0.000136095	0.000136095	('bipolar', 'autism')
auxverb	4.03812	6.00451e-05	6.00451e-05	('bipolar', 'autism')
verb	5.95396	4.20325e-09	4.20325e-09	('bipolar', 'autism')
sad	4.75607	2.41346e-06	2.41346e-06	('bipolar', 'autism')
social	-7.15268	2.21498e-12	2.21498e-12	('bipolar', 'autism')
family	-4.25534	2.38162e-05	2.38162e-05	('bipolar', 'autism')
percept	-3.93019	9.36006e-05	9.36006e-05	('bipolar', 'autism')
see	-3.72542	0.000211249	0.000211249	('bipolar', 'autism')
hear	-5.15187	3.38686e-07	3.38686e-07	('bipolar', 'autism')
bio	7.09151	3.34734e-12	3.34734e-12	('bipolar', 'autism')
health	8.74681	1.72967e-17	1.72967e-17	('bipolar', 'autism')
affiliation	-5.11322	4.12715e-07	4.12715e-07	('bipolar', 'autism')
reward	4.21866	2.7923e-05	2.7923e-05	('bipolar', 'autism')
focuspast	5.84992	7.65772e-09	7.65772e-09	('bipolar', 'autism')
focusfuture	5.27575	1.78171e-07	1.78171e-07	('bipolar', 'autism')
relativ	7.62374	8.35708e-14	8.35708e-14	('bipolar', 'autism')
motion	3.6847	0.000247272	0.000247272	('bipolar', 'autism')
time	7.46494	2.57126e-13	2.57126e-13	('bipolar', 'autism')
money	3.96947	7.97311e-05	7.97311e-05	('bipolar', 'autism')
death	3.40513	0.000700378	0.000700378	('bipolar', 'autism')
swear	6.55218	1.12328e-10	1.12328e-10	('bipolar', 'autism')
Apostro	4.55845	6.11486e-06	6.11486e-06	('bipolar', 'autism')
Parenth	-3.89156	0.000109449	0.000109449	('bipolar', 'autism')
Clout	-3.96554	7.77766e-05	7.77766e-05	('bipolar', 'schizophrenia')
Dic	-3.43124	0.000622287	0.000622287	('bipolar', 'schizophrenia')
function	-4.55226	5.87449e-06	5.87449e-06	('bipolar', 'schizophrenia')
pronoun	-6.40428	2.20153e-10	2.20153e-10	('bipolar', 'schizophrenia')
ppron	-4.16381	3.36489e-05	3.36489e-05	('bipolar', 'schizophrenia')
they	-4.66268	3.48848e-06	3.48848e-06	('bipolar', 'schizophrenia')
ipron	-4.30594	1.80528e-05	1.80528e-05	('bipolar', 'schizophrenia')
number	4.51663	6.93393e-06	6.93393e-06	('bipolar', 'schizophrenia')
affect	5.58984	2.84018e-08	2.84018e-08	('bipolar', 'schizophrenia')
negemo	3.58364	0.000353105	0.000353105	('bipolar', 'schizophrenia')
sad	6.19983	7.87919e-10	7.87919e-10	('bipolar', 'schizophrenia')
social	-7.02275	3.72436e-12	3.72436e-12	('bipolar', 'schizophrenia')
percept	-6.45524	1.59296e-10	1.59296e-10	('bipolar', 'schizophrenia')
see	-5.72318	1.33439e-08	1.33439e-08	('bipolar', 'schizophrenia')
hear	-7.22878	8.89151e-13	8.89151e-13	('bipolar', 'schizophrenia')
reward	5.35049	1.05897e-07	1.05897e-07	('bipolar', 'schizophrenia')
time	5.77448	9.93691e-09	9.93691e-09	('bipolar', 'schizophrenia')
money	3.80467	0.000149508	0.000149508	('bipolar', 'schizophrenia')
relig	-3.44397	0.000593983	0.000593983	('bipolar', 'schizophrenia')
Exclam	3.49062	0.00050026	0.00050026	('bipolar', 'schizophrenia')
Analytic	-5.3241	1.28254e-07	1.28254e-07	('BPD', 'autism')
Clout	-4.69574	3.07127e-06	3.07127e-06	('BPD', 'autism')
Authentic	5.95766	3.67091e-09	3.67091e-09	('BPD', 'autism')
Tone	-7.5266	1.26549e-13	1.26549e-13	('BPD', 'autism')
WPS	-4.14614	3.7016e-05	3.7016e-05	('BPD', 'autism')
Sixltr	-6.54013	1.0305e-10	1.0305e-10	('BPD', 'autism')
Dic	8.18079	9.58892e-16	9.58892e-16	('BPD', 'autism')
function	6.40429	2.43324e-10	2.43324e-10	('BPD', 'autism')
pronoun	7.90273	7.96571e-15	7.96571e-15	('BPD', 'autism')
ppron	10.6341	5.86952e-25	5.86952e-25	('BPD', 'autism')
i	8.40895	1.6128e-16	1.6128e-16	('BPD', 'autism')
shehe	3.41191	0.000673889	0.000673889	('BPD', 'autism')
negate	5.03345	5.82011e-07	5.82011e-07	('BPD', 'autism')
verb	4.85624	1.41089e-06	1.41089e-06	('BPD', 'autism')
affect	8.09157	1.90418e-15	1.90418e-15	('BPD', 'autism')
negemo	11.1702	3.22744e-27	3.22744e-27	('BPD', 'autism')
anger	7.84279	1.24719e-14	1.24719e-14	('BPD', 'autism')
sad	9.53296	1.38356e-20	1.38356e-20	('BPD', 'autism')
discrep	3.57635	0.000367026	0.000367026	('BPD', 'autism')
tentat	-3.43318	0.000623806	0.000623806	('BPD', 'autism')
percept	-4.34418	1.55737e-05	1.55737e-05	('BPD', 'autism')
see	-4.47614	8.57762e-06	8.57762e-06	('BPD', 'autism')
hear	-5.93195	4.26924e-09	4.26924e-09	('BPD', 'autism')
feel	3.58209	0.000359168	0.000359168	('BPD', 'autism')
health	4.4078	1.17048e-05	1.17048e-05	('BPD', 'autism')
sexual	4.23396	2.53249e-05	2.53249e-05	('BPD', 'autism')
ingest	-4.2068	2.85007e-05	2.85007e-05	('BPD', 'autism')
drives	4.61429	4.51804e-06	4.51804e-06	('BPD', 'autism')
risk	6.0303	2.38855e-09	2.38855e-09	('BPD', 'autism')
focuspresent	3.3239	0.000923609	0.000923609	('BPD', 'autism')
focusfuture	4.62188	4.35945e-06	4.35945e-06	('BPD', 'autism')
relativ	4.78809	1.96861e-06	1.96861e-06	('BPD', 'autism')
motion	3.3069	0.00098078	0.00098078	('BPD', 'autism')
time	5.07452	4.72148e-07	4.72148e-07	('BPD', 'autism')
work	-4.12824	3.99601e-05	3.99601e-05	('BPD', 'autism')
leisure	-5.02615	6.03963e-07	6.03963e-07	('BPD', 'autism')
death	7.25149	8.89561e-13	8.89561e-13	('BPD', 'autism')
swear	6.22519	7.37415e-10	7.37415e-10	('BPD', 'autism')
netspeak	-3.77178	0.0001727	0.0001727	('BPD', 'autism')
Period	6.99885	5.04834e-12	5.04834e-12	('BPD', 'autism')
QMark	-4.77644	2.08305e-06	2.08305e-06	('BPD', 'autism')
Apostro	6.33942	3.64718e-10	3.64718e-10	('BPD', 'autism')
Parenth	-4.48434	8.26134e-06	8.26134e-06	('BPD', 'autism')
WC	4.47658	9.62362e-06	9.62362e-06	('BPD', 'schizophrenia')
Analytic	-4.30958	2.0105e-05	2.0105e-05	('BPD', 'schizophrenia')
Clout	-4.30923	2.01359e-05	2.01359e-05	('BPD', 'schizophrenia')
Authentic	4.45123	1.07788e-05	1.07788e-05	('BPD', 'schizophrenia')
i	3.96161	8.65385e-05	8.65385e-05	('BPD', 'schizophrenia')
negate	3.47925	0.000551788	0.000551788	('BPD', 'schizophrenia')
affect	5.31271	1.70217e-07	1.70217e-07	('BPD', 'schizophrenia')
negemo	4.7094	3.3146e-06	3.3146e-06	('BPD', 'schizophrenia')
anger	3.348	0.00088235	0.00088235	('BPD', 'schizophrenia')
sad	5.22877	2.61865e-07	2.61865e-07	('BPD', 'schizophrenia')
percept	-5.01985	7.4638e-07	7.4638e-07	('BPD', 'schizophrenia')
see	-4.34263	1.74098e-05	1.74098e-05	('BPD', 'schizophrenia')
hear	-4.91483	1.24683e-06	1.24683e-06	('BPD', 'schizophrenia')
bio	-4.22254	2.92443e-05	2.92443e-05	('BPD', 'schizophrenia')
health	-5.11018	4.76607e-07	4.76607e-07	('BPD', 'schizophrenia')
Comma	4.97594	9.26018e-07	9.26018e-07	('BPD', 'schizophrenia')
SemiC	4.47377	9.74557e-06	9.74557e-06	('BPD', 'schizophrenia')
QMark	-4.20844	3.10556e-05	3.10556e-05	('BPD', 'schizophrenia')
conj	4.37816	1.5697e-05	1.5697e-05	('autism', 'schizophrenia')
percept	-4.98097	9.82734e-07	9.82734e-07	('autism', 'schizophrenia')
health	-3.75686	0.000200548	0.000200548	('autism', 'schizophrenia')
relativ	-4.50922	8.80867e-06	8.80867e-06	('autism', 'schizophrenia')
time	-4.11715	4.75803e-05	4.75803e-05	('autism', 'schizophrenia')

## Sheet: t-test_stats(external compare)
variable	t_stats	p_val	cohen_d
WC	-235.751	0	-0.487092
Analytic	-324.065	0	-0.669559
Clout	-671.894	0	-1.38822
Authentic	523.384	0	1.08138
Tone	-216.071	0	-0.44643
WPS	-11.4881	1.52193e-30	-0.0237358
Sixltr	-144.84	0	-0.299259
Dic	342.626	0	0.707909
function	248.054	0	0.512512
pronoun	260.909	0	0.539072
ppron	218.004	0	0.450424
i	586.86	0	1.21253
we	-377.016	0	-0.778963
you	53.5697	0	0.110682
shehe	-384.189	0	-0.793783
they	-57.6845	0	-0.119184
ipron	132.126	0	0.272989
article	-232.612	0	-0.480607
prep	-6.72747	1.72732e-11	-0.0138998
auxverb	214.67	0	0.443536
adverb	206.629	0	0.426923
conj	168.487	0	0.348116
negate	198.702	0	0.410545
verb	300.293	0	0.620443
adj	108.571	0	0.224322
compare	83.2271	0	0.171958
interrog	20.701	3.56216e-95	0.042771
number	-159.885	0	-0.330342
quant	-3.94737	7.90196e-05	-0.00815578
affect	350.15	0	0.723455
posemo	43.7775	0	0.09045
negemo	388.916	0	0.803551
anx	258.029	0	0.533121
anger	82.7591	0	0.170991
sad	307.307	0	0.634936
social	-360.685	0	-0.745222
family	-32.074	1.34873e-225	-0.066269
friend	-165.373	0	-0.341683
female	-228.39	0	-0.471882
male	-283.876	0	-0.586525
cogproc	254.531	0	0.525895
insight	186.341	0	0.385004
cause	26.4915	1.38398e-154	0.0547349
discrep	79.1934	0	0.163624
tentat	127.937	0	0.264335
certain	93.8185	0	0.193841
differ	134.673	0	0.278251
percept	111.375	0	0.230115
see	-125.637	0	-0.259582
hear	-51.6853	0	-0.106789
feel	299.15	0	0.618081
bio	276.888	0	0.572087
body	158.102	0	0.326659
health	280.593	0	0.579742
sexual	10.1411	3.63879e-24	0.0209529
ingest	32.4042	3.21342e-230	0.0669513
drives	-189.215	0	-0.390943
affiliation	-306.3	0	-0.632855
achieve	89.7466	0	0.185428
power	-122.826	0	-0.253775
reward	125.175	0	0.258627
risk	108.396	0	0.223959
focuspast	-87.1096	0	-0.17998
focuspresent	361.188	0	0.746262
focusfuture	51.4578	0	0.106318
relativ	-23.9818	4.70985e-127	-0.0495494
motion	-19.9686	1.07777e-88	-0.0412577
space	-131.252	0	-0.271183
time	94.483	0	0.195214
work	-95.0814	0	-0.19645
leisure	-87.6573	0	-0.181111
money	-136.339	0	-0.281693
relig	-63.3895	0	-0.130971
death	51.4382	0	0.106278
informal	-29.3625	2.01754e-189	-0.0606667
swear	102.647	0	0.212081
netspeak	-122.138	0	-0.252352
assent	15.3339	4.60414e-53	0.0316819
nonflu	12.7459	3.30765e-37	0.0263347
filler	63.4451	0	0.131086
AllPunc	-122.152	0	-0.252382
Comma	-16.2833	1.32263e-59	-0.0336433
Colon	-152.801	0	-0.315707
SemiC	-39.4169	0	-0.0814404
QMark	-28.6693	1.10312e-180	-0.0592345
Dash	-108.169	0	-0.223491
Quote	-116.577	0	-0.240863
Apostro	216.184	0	0.446663
Parenth	-201.075	0	-0.415447
OtherP	-181.454	0	-0.374907
